# Supplementary material for: Impact of COVID-19 on Patients Hospitalized with ST-Segment Elevation Myocardial Infarction in the United States during the Early Pandemic: An Analysis of Outcomes, Care Delivery, and Racial Disparities in Mortality
Source: Infect Dis Rep. 2023 Jan 6;15(1):55–65. doi: 10.3390/idr15010006 (PMC9844427; doi:10.3390/idr15010006)
Supplement: Supplementary file 1 [file idr-15-00006-s001.zip]

Archive with 1 entries (1 files):
- idr-2027556-supplementary.pdf
